# Supplementary material for: Dexmedetomidine Preserves Hippocampal Neurogenesis During Recovery from Neonatal Hyperoxia in Rats
Source: Cells. 2026 Jun 16;15(12):1094. doi: 10.3390/cells15121094 (PMC13297234; doi:10.3390/cells15121094)
Supplement: Supplementary file 1 [file cells-15-01094-s001.zip]

Archive with 4 entries (4 files):
- Table S1 Sequences of oligonucleotides.pdf
- Table S2 2^-ddCt data P9.pdf
- Table S3 2^-ddCt data P11.pdf
- Table S4 2^-ddCt data P14.pdf
